# Supplementary material for: Dietary Changes Are Associated with Seasonal Restructuring of the Gut Microbiome in Cervus nippon kopschi
Source: Microorganisms. 2026 Mar 16;14(3):674. doi: 10.3390/microorganisms14030674 (PMC13029723; doi:10.3390/microorganisms14030674)
Supplement: Supplementary file 1 [file microorganisms-14-00674-s001.zip]

Archive with 1 entries (1 files):
- microorganisms-4168875-supplementary.pdf
